# Supplementary material for: Survival in hematological malignancies in the Nordic countries through a half century with correlation to treatment
Source: Leukemia. 2023 Feb 24;37(4):854–63. doi: 10.1038/s41375-023-01852-w (PMC10079539; doi:10.1038/s41375-023-01852-w)
Supplement: Supplementary file 1 — Supplementary Table 1 [file 41375_2023_1852_MOESM1_ESM.xlsx]

## Sheet: 1-year
Supplementary Table 1. Periodic changes in 1- and 5- year survival for HL, MM, MDS, MPD, CLL, AML and CML
	Men					Women
Label	Denmark	Finland	Norway	Sweden		Denmark	Finland	Norway	Sweden
HL 1y
1970-1979	78.0[75.0-80.7]	77.4[74.2-80.3]	75.7[72.4-78.6]	76.5[74.3-78.5]		79.3[75.7-82.4]	80.0[76.4-83.1]	80.1[76.3-83.3]	78.1[75.6-80.4]
1980-1989	86.0[83.3-88.3]*	82.9[79.7-85.7]	83.7[80.2-86.5]*	85.2[83.0-87.2]*		87.0[83.6-89.8]*	85.9[82.7-88.5]	82.8[78.6-86.2]	86.8[84.4-88.8]*
1990-1999	89.7[87.0-91.8]	91.3[88.7-93.4]*	90.8[87.6-93.3]*	90.6[88.5-92.4]*		88.6[85.0-91.4]	89.7[86.6-92.1]	89.7[85.3-92.9]	92.6[90.4-94.3]*
2000-2009	92.1[89.9-93.8]	94.0[91.8-95.6]	92.8[90.5-94.6]	92.7[90.9-94.2]		91.5[88.7-93.6]	93.4[90.5-95.5]	93.1[90.1-95.2]	94.7[92.7-96.1]
2010-2019	95.9[94.3-97.0]*	93.1[91.4-94.6]	94.5[92.7-95.8]	94.9[93.5-96.0]		94.6[92.4-96.2]	93.7[91.3-95.4]	95.3[93.1-96.8]	95.0[93.3-96.3]
5y
1970-1979	58.4[54.7-61.9]	54.2[50.2-58.0]	57.2[53.1-61.1]	56.2[53.4-58.9]		61.1 [56.7-65.2]	62.9[58.4-67.0]	64.5[59.8-68.8]	62.6[59.2-65.9]
1980-1989	68.5[64.8-71.9]*	68.5[64.5-72.2]*	70.2[65.8-74.1]*	70.5[67.5-73.3]*		72.6[67.9-76.7]*	72.1[67.7-75.9]*	68.1[62.8-72.9]	71.8[68.3-74.9]*
1990-1999	78.2[74.4-81.5]*	79.7[75.9-82.9]*	81.6[77.2-85.2]*	80.8[77.8-83.4]*		77.4[72.7-81.4]	82.0[77.7-85.5]*	82.1[76.3-86.6]*	80.5[77.1-83.5]*
2000-2009	84.7[81.5-87.3]	86.6[83.3-89.3]*	86.7[83.4-89.4]	85.5[82.8-87.8]		83.8[80.0-87.0]	87.7[83.8-90.8]	84.6[80.3-88.0]	86.6[83.6-89.1]*
2010-2019	92.0[89.4-94.0]*	88.1[85.2-90.4]	89.1[86.3-91.3]	89.7[87.3-91.6]		91.3[87.8-93.7]*	88.3[84.6-91.2]	88.8[85.0-91.7]	89.4[86.4-91.7]
MM 1y
1970-1974	41.9[36.8-46.9]	54.2[47.4-60.5]	65.5[61.0-69.6]	61.5[58.3-64.6]		46.3[40.5-51.8]	58.9[53.7-63.8]	71.8[67.2-75.8]	68.7[65.5-71.7]
1975-1979	51.1[46.4-55.7]	68.0[62.4-72.9]*	64.4[60.5-68.0]	67.1[63.9-70.0]		56.4[51.4-61.2]	68.2[63.3-72.6]	71.9[67.5-75.8]	71.1[67.9-74.1]
1980-1984	57.3[52.9-61.4]	72.6[67.4-77.1]	71.3[67.6-74.6]	73.1[70.4-75.7]*		61.7[57.2-65.8]	75.5[71.8-78.7]	74.9[70.8-78.5]	74.1[71.0-76.9]
1985-1989	61.1[56.9-65.0]	69.1[64.9-72.8]	70.6[66.9-73.9]	75.3[72.8-77.6]		64.8[60.6-68.6]	73.0[69.3-76.3]	75.2[71.2-78.8]	77.2[74.4-79.7]
1990-1994	63.0[59.1-66.7]	70.8[66.6-74.5]	72.7[69.0-76.0]	77.0[74.6-79.2]		69.2[65.1-73.0]	71.0[67.4-74.4]	76.7[72.7-80.1]	79.3[76.6-81.7]
1995-1999	67.7[63.8-71.3]	73.7[69.9-77.1]	76.3[73.0-79.3]	77.5[75.2-79.6]		72.5[68.6-75.9]	75.0[71.8-77.8]	77.2[73.5-80.4]	82.8[80.5-84.9]
2000-2004	71.8[68.3-75.1]	75.2[71.6-78.4]	77.2[74.0-80.1]	80.4[78.2-82.4]		76.5[72.9-79.8]	76.6[73.4-79.6]	80.7[77.6-83.5]	83.4[81.2-85.4]
2005-2009	79.7[76.7-82.3]*	76.6[73.3-79.5]	78.2[75.4-80.8]	84.5[82.5-86.3]*		78.6[75.5-81.4]	77.8[74.5-80.7]	82.7[79.8-85.3]	84.4[82.3-86.2]
2010-2014	83.2[80.7-85.5]	79.3[76.4-81.9]	84.3[81.7-86.5]*	87.2[85.6-88.7]		88.5[86.0-90.5]*	82.7[80.1-84.9]	84.7[81.8-87.1]	86.8[84.9-88.5]
2015-2019	88.6[86.7-90.3]*	80.4[77.7-82.9]	85.8[83.6-87.8]	89.9[88.5-91.2]		89.5[87.2-91.4]	85.9[83.6-88.0]	88.5[86.2-90.4]	90.6[89.1-92.0]*
5y
1970-1974	13.2[9.7-17.2]	22.9[17.1-29.3]	26.2[21.8-30.8]	24.7[21.5-28.0]		15.5[11.2-20.3]	25.3[20.5-30.4]	28.4[23.5-33.5]	27.7[24.4-31.0]
1975-1979	16.1[12.4-20.2]	32.9[26.2-39.8]	28.5[24.6-32.6]	31.1[27.8-34.4]		22.3[18.0-26.9]	29.7[24.8-34.7]	31.0[26.6-35.4]	32.0[28.6-35.5]
1980-1984	19.4[15.7-23.3]	33.3[27.6-39.2]	30.7[26.7-34.8]	30.1[27.0-33.2]		17.3[13.7-21.3]	34.1[29.6-38.7]	33.5[28.9-38.0]	31.9[28.7-35.2]
1985-1989	23.0[19.2-27.1]	31.8[27.3-36.4]	30.2[26.2-34.2]	33.3[30.4-36.3]		24.4[20.5-28.5]	34.0[29.7-38.2]	28.7[24.5-33.1]	35.9[32.6-39.2]
1990-1994	23.2[19.5-27.1]	30.7[26.3-35.3]	30.8[26.6-35.0]	33.6[30.7-36.5]		26.9[22.8-31.1]	31.2[27.2-35.3]	32.1[27.7-36.6]	35.0[31.8-38.3]
1995-1999	26.1[22.2-30.1]	36.4[32.0-40.7]	36.1[32.1-40.0]	37.4[34.5-40.4]		29.9[25.9-34.1]	37.0[33.3-40.7]	37.9[33.6-42.1]	40.5[37.4-43.6]
2000-2004	33.1[29.1-37.2]	41.6[37.3-45.9]	42.1[38.2-46.0]	38.2[35.3-41.0]		40.1[35.7-44.5]*	36.8[32.8-40.7]	38.5[34.4-42.6]	42.6[39.5-45.6]
2005-2009	48.0[44.0-51.8]*	42.4[38.6-46.2]	42.0[38.5-45.5]	45.9[43.1-48.7]*		48.0[43.9-51.9]	46.7[42.7-50.6]*	49.4[45.5-53.3]*	46.0[43.0-49.0]
2010-2014	57.1[53.5-60.6]*	45.7[42.0-49.3]	54.8[51.1-58.3]*	56.5[53.9-59.0]*		63.0[59.1-66.7]*	50.2[46.6-53.7]	55.1[51.2-58.8]	55.3[52.3-58.1]*
2015-2019	62.8[59.4-66.0]	46.6[42.9-50.1]	59.9[56.3-63.2]	62.2[59.6-64.7]*		67.8[64.1-71.2]	54.3[50.6-57.8]	58.8[54.9-62.5]	61.6[58.7-64.5]*
MDS 1 y
1980-1989	72.7[58.8-82.6]	-	-	59.2[50.3-67.1]		61.8[45.2-74.6]	-	-	61.8[51.8-70.3]
1990-1999	70.6[65.8-74.9]	77.1[60.2-87.5]	-	70.1[65.5-74.2]		76.1[70.7-80.6]	71.2[54.4-82.7]	-	72.5[67.3-77.0]
2000-2009	73.7[70.3-76.8]	71.3[63.0-78.0]	76.4[72.0-80.2]	76.2[72.6-79.4]		77.3[73.9-80.3]	79.4[71.0-85.6]	74.3[68.3-79.3]	73.7[69.9-77.2]
2010-2019	80.6[78.3-82.7]*	68.6[64.0-72.8]	77.3[74.0-80.3]	78.6[76.1-80.8]		85.2[82.6-87.4]*	71.8[67.0-76.0]	73.0[68.4-77.0]	81.6[78.8-84.1]*
5y
1980-1989	49.3[34.0-62.9]	-	-	29.8[21.6-38.4]		38.7[22.3-54.8]	-	-	28.4[19.8-37.5]
1990-1999	30.4[25.3-35.6]	43.5[22.2-63.1]	-	30.8[25.9-35.9]		31.9[26.2-37.7]	63.6[44.3-77.8]	-	40.1[34.5-45.7]
2000-2009	37.5[33.6-41.4]	38.7[28.8-48.5]	36.8[31.5-42.1]	37.5[33.4-41.6]		44.7[40.4-49.0]*	48.0[37.4-57.8]	46.1[39.4-52.5]	41.7[37.3-46.0]
2010-2019	48.5[44.9-52.1]*	21.5[16.4-27.1]	38.0[33.1-42.9]	43.6[40.1-47.0]		57.1[52.7-61.2]*	29.7[24.2-35.5]	43.3[37.3-49.1]	47.3[43.0-51.4]
MPD, 1y
1970-1974		67.9[55.6-77.4]	-	81.3[75.6-85.8]		-	72.6[63.1-80.0]	-	88.8[84.4-92.1]
1975-1979	-	73.1[62.1-81.4]	-	83.1[77.4-87.4]		-	82.4[75.5-87.6]	-	87.3[82.5-90.9]
1980-1984	60.7[38.6-77.0]	85.7[77.7-91.1]	-	86.4[82.0-89.9]		75.0[55.1-87.0]	85.6[79.8-89.9]	-	93.7[90.5-95.8]
1985-1989	91.6[71.1-97.8]	72.1[65.7-77.6]	78.2[60.4-88.7]	90.8[87.3-93.4]		103.2[NA-NA]	81.6[77.0-85.4]	-	89.8[86.9-92.1]
1990-1994	94.8[87.0-97.9]	61.2[55.3-66.6]	-	90.2[86.8-92.8]		93.7[87.9-96.7]	68.3[63.4-72.7]	-	95.4[93.0-96.9]*
1995-1999	96.1[90.0-98.5]	76.9[70.4-82.2]*	-	94.0[91.3-95.9]		98.6[94.1-99.7]	84.1[79.7-87.6]*	-	95.4[93.3-96.8]
2000-2004	93.0[89.5-95.3]	88.1[82.3-92.1]*	91.4[85.4-95.0]	95.1[92.8-96.6]		95.7[93.1-97.3]	88.4[84.0-91.7]	96.5[91.4-98.6]	96.0[94.2-97.2]
2005-2009	94.4[92.2-96.1]	87.0[81.8-90.9]	96.0[92.4-97.9]	96.5[94.4-97.8]		97.7[96.1-98.6]	90.6[86.7-93.3]	96.9[94.4-98.3]	98.1[96.6-99.0]
2010-2014	95.4[93.6-96.8]	90.1[86.7-92.6]	95.3[92.6-97.0]	95.8[94.1-97.0]		98.3[96.9-99.1]	93.4[91.0-95.2]	96.2[93.8-97.7]	97.6[96.2-98.5]
2015-2019	96.3[94.7-97.4]	92.7[90.0-94.6]	96.1[93.9-97.5]	97.6[96.1-98.5]		99.6[97.3-100.0]	95.3[93.4-96.6]	98.1[96.4-99.0]	98.6[97.4-99.3]
5y
1970-1974	-	38.8[24.2-53.3]	-	66.8[58.7-73.7]		-	52.3[40.9-62.4]	-	70.3[63.2-76.2]
1975-1979	-	56.0[43.0-67.1]	-	60.9[52.0-68.6]		-	56.8[47.5-65.1]	-	68.6[61.5-74.7]
1980-1984	62.3[38.0-79.3]	69.3[57.7-78.3]	-	65.8[58.6-72.1]		75.6[53.0-88.4]	69.7[61.5-76.6]	-	75.6[69.5-80.6]
1985-1989	95.3[19.9-99.9]	56.6[48.1-64.2]	34.6[18.8-51.0]	68.0[62.0-73.3]		121.4[NA-NA]	63.9[57.4-69.7]	-	73.6[68.8-77.8]
1990-1994	78.9[65.8-87.4]	41.9[35.2-48.4]	-	72.9[67.0-77.9]		86.9[77.0-92.8]	51.0[45.2-56.5]	-	81.8[77.5-85.3]
1995-1999	81.0[70.8-88.0]	61.2[52.2-69.0]*	-	79.6[74.3-83.9]		88.9[82.0-93.3]	72.1[65.8-77.5]*	-	85.8[82.0-88.8]
2000-2004	75.6[69.3-80.7]	76.0[67.7-82.4]	80.3[70.5-87.1]	80.0[75.6-83.7]		82.4[77.5-86.3]	77.1[70.5-82.4]	86.8[77.7-92.4]	87.7[84.4-90.4]
2005-2009	77.5[73.0-81.3]	76.7[68.5-83.0]	79.2[72.7-84.3]	79.5[75.4-83.0]		91.4[88.1-93.8]*	84.2[78.4-88.6]	89.5[84.7-92.8]	87.6[84.4-90.2]
2010-2014	80.1[76.5-83.3]	73.8[68.2-78.5]	81.6[76.5-85.6]	85.0[81.5-87.8]		89.4[86.5-91.7]	79.4[75.2-82.9]	91.1[86.7-94.1]	91.0[88.2-93.1]
2015-2019	81.2[77.9-84.1]	74.4[69.2-78.9]	82.9[77.9-86.9]	86.2[83.1-88.8]		92.0[89.3-94.1]	78.9[75.0-82.2]	92.9[88.9-95.4]	93.3[90.6-95.2]
CLL, 1y
1970-1974	62.0[57.7-66.0]	77.5[71.5-82.4]	77.3[71.0-82.3]	72.1[67.8-76.0]		67.5[61.5-72.7]	84.8[78.0-89.6]	74.5[65.4-81.5]	75.7[70.0-80.6]
1975-1979	67.7[63.6-71.5]	75.6[70.3-80.2]	74.5[69.1-79.2]	83.0[79.5-85.9]*		75.1[70.6-79.0]	87.6[82.9-91.1]	76.6[68.7-82.7]	87.9[84.1-90.8]*
1980-1984	76.0[72.5-79.1]*	82.3[77.5-86.1]	80.0[74.8-84.2]	84.7[81.9-87.1]		81.9[78.2-85.1]	90.2[86.5-92.9]	81.3[75.3-86.0]	89.7[86.5-92.2]
1985-1989	80.0[76.9-82.8]	85.1[80.8-88.5]	83.3[78.4-87.1]	87.3[84.9-89.4]		86.4[82.7-89.3]	86.3[82.0-89.7]	83.6[77.2-88.3]	92.9[90.2-94.8]
1990-1994	84.6[81.6-87.2]	85.1[81.1-88.4]	89.8[85.6-92.8]	90.8[88.4-92.7]		88.3[85.1-90.9]	87.4[83.6-90.3]	88.5[83.9-91.8]	93.3[90.9-95.0]
1995-1999	89.5[86.9-91.5]	88.6[85.0-91.4]	92.1[88.7-94.5]	91.9[89.7-93.6]		94.2[91.7-95.9]*	93.1[90.0-95.3]	95.8[92.8-97.5]*	96.2[94.1-97.5]
2000-2004	92.6[90.3-94.4]	89.0[85.6-91.6]	92.7[89.8-94.7]	95.1[93.5-96.2]		94.9[92.6-96.5]	92.0[88.8-94.3]	96.9[94.5-98.2]	96.7[95.0-97.8]
2005-2009	93.6[91.5-95.2]	92.5[89.9-94.5]	93.1[90.5-95.0]	94.7[93.2-95.9]		98.3[96.4-99.2]	93.7[90.9-95.6]	97.4[95.1-98.7]	96.9[95.4-98.0]
2010-2014	97.8[96.1-98.7]*	93.7[91.2-95.5]	96.9[94.9-98.2]	96.3[95.0-97.3]		98.7[96.7-99.5]	95.0[92.8-96.5]	96.9[94.3-98.4]	97.8[96.5-98.7]
2015-2019	98.3[96.7-99.1]	95.1[93.1-96.5]	98.3[96.6-99.2]	97.7[96.5-98.5]		98.6[96.9-99.4]	95.5[93.1-97.0]	99.8[47.6-100.0]	99.0[97.6-99.6]
5y
1970-1974	32.2[27.5-36.9]	43.1[35.4-50.5]	42.8[35.0-50.4]	41.7[36.5-46.8]		44.6[38.0-51.0]	60.6[51.9-68.2]	52.0[42.3-60.9]	50.7[43.2-57.6]
1975-1979	33.7[29.1-38.3]	53.4[46.3-59.9]	41.7[35.1-48.2]	47.3[42.3-52.2]		42.3[35.7-48.7]	63.8[56.4-70.3]	54.0[45.4-61.8]	61.3[55.4-66.6]
1980-1984	45.4[40.8-49.9]*	54.8[48.1-61.0]	49.5[42.7-56.0]	59.2[55.0-63.1]*		58.8[53.4-63.8]*	66.7[60.3-72.3]	57.8[50.1-64.7]	64.3[59.0-69.2]
1985-1989	51.7[47.2-56.0]	61.8[54.9-67.9]	52.1[44.4-59.3]	60.2[56.2-63.9]		59.6[54.0-64.8]	69.3[62.5-75.2]	62.1[54.3-69.0]	71.9[66.8-76.3]
1990-1994	61.2[56.4-65.5]*	63.0[56.6-68.6]	62.7[55.7-69.0]	64.9[60.7-68.7]		69.7[64.4-74.3]	67.1[60.5-72.8]	77.4[70.4-83.0]*	75.2[70.7-79.2]
1995-1999	67.9[63.2-72.1]	72.3[66.4-77.3]	72.4[66.2-77.7]	70.7[66.9-74.2]		77.1[72.6-81.1]	78.0[72.3-82.7]	82.1[75.4-87.1]	77.9[73.8-81.4]
2000-2004	75.6[71.2-79.4]	68.3[63.0-73.0]	76.8[71.5-81.2]	75.7[72.5-78.5]		82.2[77.5-86.0]	82.2[77.0-86.4]	82.5[77.1-86.7]	83.6[80.3-86.5]
2005-2009	81.5[77.5-84.8]	78.5[73.8-82.4]*	81.2[76.4-85.2]	79.0[76.0-81.6]		91.1[87.4-93.8]*	80.7[75.8-84.7]	90.4[85.8-93.6]	86.2[83.1-88.9]
2010-2014	89.4[85.8-92.1]*	78.9[74.5-82.6]	86.7[82.6-89.9]	84.7[81.9-87.1]*		95.7[91.7-97.8]	83.9[79.0-87.7]	91.8[87.3-94.7]	89.7[86.6-92.1]
2015-2019	91.7[88.4-94.1]	80.7[76.8-84.1]	90.2[86.3-93.0]	88.4[85.9-90.5]		95.2[91.5-97.3]	82.2[77.0-86.4]	96.5[91.7-98.5]	92.3[89.3-94.5]
AML, 1y
1970-1979	17.1[14.5-19.9]	19.4[15.6-23.5]	21.5[18.2-25.1]	16.8[14.1-19.7]		18.0[15.2-20.9]	16.6[13.5-20.1]	18.3[15.1-21.8]	20.7[17.7-23.9]
1980-1989	26.3[23.6-29.1]*	30.6[26.7-34.6]*	27.7[24.4-31.1]	30.1[27.5-32.7]*		28.4[25.5-31.3]*	29.0[25.4-32.7]*	26.0[22.5-29.8]*	31.3[28.7-34.1]*
1990-1999	32.5[29.6-35.4]*	38.3[34.3-42.3]	30.9[27.3-34.5]	44.5[41.8-47.3]*		33.8[30.7-37.0]	39.5[35.6-43.3]*	29.4[25.6-33.3]	43.5[40.8-46.1]*
2000-2009	45.6[42.5-48.6]*	43.5[39.7-47.1]	33.0[29.7-36.3]	45.4[42.8-48.0]		43.5[40.1-46.9]*	43.9[40.1-47.5]	40.6[36.8-44.4]*	49.4[46.7-52.1]*
2010-2019	50.2[47.0-53.3]	48.3[44.7-51.8]	47.9[44.3-51.4]*	52.8[50.2-55.4]*		52.8[49.1-56.2]*	52.1[48.5-55.6]*	45.4[41.4-49.4]	52.9[50.2-55.5]
5y
1970-1979	3.3[2.1-5.0]	1.9[0.90-3.6]	4.0[2.5-6.0]	2.9[1.9-4.4]		4.0[2.6-5.7]	3.6[2.2-5.5]	3.5[2.2-5.2]	3.7[2.4-5.5]
1980-1989	7.0[5.4-8.8]*	9.4[7.0-12.2]*	6.8[4.9-8.9]	7.7[6.2-9.3]*		8.0[6.4-9.9]*	9.5[7.1-12.2]*	7.4[5.4-9.8]*	8.6[7.0-10.3]*
1990-1999	11.5[9.5-13.6]*	14.9[12.0-18.1]	12.2[9.7-14.9]*	15.5[13.5-17.7]*		11.7[9.6-14.1]	20.6[17.5-23.9]*	12.6[10.0-15.6]*	18.6[16.5-20.8]*
2000-2009	21.2[18.6-23.9]*	21.8[18.6-25.2]*	17.9[15.2-20.8]*	23.4[21.1-25.8]*		21.0[18.2-23.9]*	25.2[21.9-28.6]	18.9[15.9-22.1]*	27.1[24.6-29.7]*
2010-2019	25.9[22.6-29.2]	22.3[19.0-25.8]	26.9[23.3-30.6]*	33.2[30.5-36.0]*		28.6[24.9-32.5]*	25.7[22.2-29.4]	27.2[23.1-31.5]*	32.0[29.2-34.9]
CML, 1y
1970-1979	43.7[38.3-48.9]	61.1[53.3-68.1]	61.1[54.0-67.4]	60.0[54.3-65.2]		52.9[47.0-58.5]	70.3[63.3-76.2]	62.5[54.9-69.2]	59.9[53.7-65.5]
1980-1989	55.6[50.1-60.8]*	61.0[53.2-67.9]	61.4[54.7-67.3]	66.1[61.3-70.4]		66.1[59.9-71.6]*	73.4[66.8-78.9]	67.3[60.5-73.1]	73.3[68.2-77.7]*
1990-1999	61.6[56.2-66.6]	69.3[62.5-75.1]	70.0[64.1-75.2]	77.0[72.7-80.6]*		68.2[62.5-73.3]	75.1[68.6-80.4]	72.1[64.8-78.1]	78.9[74.0-83.0]
2000-2009	74.2[69.2-78.5]*	71.2[64.6-76.8]	74.7[69.4-79.2]	81.5[78.0-84.6]		79.3[73.6-83.8]*	75.9[68.7-81.7]	79.5[73.7-84.1]	84.1[80.2-87.3]
2010-2019	86.0[82.7-88.8]*	79.7[74.3-84.0]	86.0[82.0-89.1]*	87.3[84.6-89.5]		88.7[84.8-91.6]*	88.9[83.5-92.5]*	85.0[79.9-88.9]	89.0[86.0-91.4]
5y
1970-1979	11.2[7.8-15.1]	17.5[11.7-24.2]	14.1[9.6-19.5]	19.2[14.9-23.9]		13.6[9.9-18.0]	23.0[17.3-29.2]	21.4[15.3-28.1]	16.8[12.4-21.7]
1980-1989	12.5[9.1-16.5]	18.7[13.0-25.2]	22.5[16.9-28.6]	20.2[16.3-24.5]		20.2[15.2-25.7]	30.3[23.8-37.1]	21.4[15.7-27.6]	27.7[22.8-32.7]*
1990-1999	24.0[19.2-29.2]*	32.7[26.0-39.5]*	26.2[20.6-32.2]	36.5[31.4-41.5]*		29.8[23.8-35.9]	37.3[30.3-44.3]	37.9[30.4-45.3]*	37.9[32.3-43.5]
2000-2009	52.7[46.6-58.5]*	50.4[42.7-57.6]*	48.0[41.7-54.0]*	57.9[53.0-62.5]*		58.1[50.8-64.7]*	50.1[41.6-58.0]	55.1[47.6-62.0]*	60.8[55.5-65.8]*
2010-2019	63.7[57.7-69.1]	52.6[44.6-60.1]	59.3[52.1-65.9]	65.6[60.9-69.9]		63.1[56.3-69.1]	66.1[56.0-74.4]	63.6[55.2-70.9]	68.6[63.2-73.5]
* Significant difference (non-overlapping 95%CIs) between this and the previous period.
